# Supplementary material for: Estimating Gaits of an Ancient Crocodile-Line Archosaur Through Trajectory Optimization, With Comparison to Fossil Trackways
Source: Front Bioeng Biotechnol. 2022 Feb 3;9:800311. doi: 10.3389/fbioe.2021.800311 (PMC8852800; doi:10.3389/fbioe.2021.800311)
Supplement: Supplementary file 4 [file DataSheet1.xlsx]

## Sheet: RawDataMaster
Source	Track ID	Taxon	Pes length (m)	Manus length (m)	manus-pes interprint distance (m)	manus-pes midpoint distance (m)	Stride Length (m)	Epoch	Age
Diedrich 2012 Table 1	Trackway 12	Isochirotherium	0.34	0.115	0.01	0.2375	1.68	Middle Triassic	Anisian
Diedrich 2012 Table 1	Trackway 1	Isochirotherium	0.22	0.1	0.005	0.165	1.28	Middle Triassic	Anisian
Diedrich 2012 Table 1	no ID 0	Isochirotherium	0.24	0.08	0.03	0.19	1.3	Middle Triassic	Anisian
Diedrich 2012 Table 1	11	Chirotherium	0.18	0.08	0.035	0.165	0.92	Middle Triassic	Anisian
Diedrich 2012 Table 1	II	Chirotherium	0.17	0.075	0.02	0.1425	0.96	Middle Triassic	Anisian
Diedrich 2012 Table 1	II	Chirotherium	0.185	0.08	0.02	0.1525	1.04	Middle Triassic	Anisian
Diedrich 2012 Table 1	2	Chirotherium	0.17	0.07	0.02	0.14	0.98	Middle Triassic	Anisian
Diedrich 2012 Table 1	3	Chirotherium	0.14				0.88	Middle Triassic	Anisian
Diedrich 2012 Table 1	III	Chirotherium	0.185	0.08	0.03	0.1625	1	Middle Triassic	Anisian
Diedrich 2012 Table 1	IV	Chirotherium	0.135				0.9	Middle Triassic	Anisian
Diedrich 2015 Table 1	no ID 1	Isochirotherium	0.357	0.105	0.005	0.236	1.63	Middle Triassic	Anisian
Diedrich 2015 Table 1	no ID 1	Isochirotherium	0.34	0.125	0.01	0.2425		Middle Triassic	Anisian
Diedrich 2015 Table 1	no ID 1	Isochirotherium	0.305	0.125	0.01	0.225		Middle Triassic	Anisian
Diedrich 2015 Table 1	no ID 1	Isochirotherium	0.315	0.11	0.02	0.2325	1.68	Middle Triassic	Anisian
Diedrich 2015 Table 1	no ID 1	Isochirotherium	0.345	0.11	0.01	0.2375		Middle Triassic	Anisian
Diedrich 2015 Table 1	no ID 1	Isochirotherium	0.355	0.115	0.005	0.24		Middle Triassic	Anisian
Diedrich 2015 Table 1	no ID 1	Isochirotherium	0.34	0.115	0.015	0.2425	1.665	Middle Triassic	Anisian
Diedrich 2015 Table 1	no ID 1	Isochirotherium	0.34	0.12	0.02	0.25		Middle Triassic	Anisian
Diedrich 2015 Table 1	no ID 1	Isochirotherium	0.345	0.145	0.01	0.255		Middle Triassic	Anisian
Diedrich 2015 Table 1	no ID 1	Isochirotherium	0.34	0.14	0.01	0.25	1.71	Middle Triassic	Anisian
Diedrich 2015 Table 1	no ID 1	Isochirotherium	0.345	0.095	0.005	0.225		Middle Triassic	Anisian
Diedrich 2015 Table 1	no ID 1	Isochirotherium	0.375	0.085	0.002	0.232		Middle Triassic	Anisian
Diedrich 2015 Table 1	no ID 1	Isochirotherium	0.33	0.14	0.01	0.245	1.72	Middle Triassic	Anisian
Diedrich 2015 Table 1	no ID 1	Isochirotherium	0.38	0.1	0.002	0.242		Middle Triassic	Anisian
Diedrich 2015 Table 1	no ID 1	Isochirotherium	0.31	0.11	0.002	0.212		Middle Triassic	Anisian
Diedrich 2015 Table 1	no ID 1	Isochirotherium	0.36	0.105	0.002	0.2345	1.655	Middle Triassic	Anisian
Diedrich 2015 Table 1	no ID 1	Isochirotherium	0.33	0.105	0.002	0.2195		Middle Triassic	Anisian
Diedrich 2015 Table 1	no ID 1	Isochirotherium	0.37	0.105	0.002	0.2395		Middle Triassic	Anisian
Diedrich 2015 Table 1	no ID 1	Isochirotherium	0.315	0.105	0.02	0.23	1.67	Middle Triassic	Anisian
Diedrich 2015 Table 1	no ID 1	Isochirotherium	0.34	0.1	0.002	0.222		Middle Triassic	Anisian
Diedrich 2015 Table 1	no ID 1	Isochirotherium	0.315	0.125	0.01	0.23		Middle Triassic	Anisian
Diedrich 2015 Table 1	no ID 1	Isochirotherium	0.36	0.125	0.015	0.2575	1.645	Middle Triassic	Anisian
Diedrich 2015 Table 1	no ID 1	Isochirotherium	0.315	0.133	0.01	0.234		Middle Triassic	Anisian
Diedrich 2015 Table 1	no ID 1	Isochirotherium	0.375	0.11	0.01	0.2525		Middle Triassic	Anisian
Diedrich 2015 Table 1	no ID 1	Isochirotherium	0.32	0.14	0.01	0.24	1.68	Middle Triassic	Anisian
Diedrich 2015 Table 1	no ID 1	Isochirotherium	0.34	0.11	0.01	0.235		Middle Triassic	Anisian
Diedrich 2015 Table 1	no ID 1	Isochirotherium	0.335	0.125	0.01	0.24		Middle Triassic	Anisian
Diedrich 2015 Table 1	no ID 1	Isochirotherium	0.33	0.115	0.015	0.2375	1.73	Middle Triassic	Anisian
Diedrich 2015 Table 1	no ID 1	Isochirotherium	0.31	0.12	0.01	0.225		Middle Triassic	Anisian
Diedrich 2015 Table 1	no ID 1	Isochirotherium	0.355	0.13	0.01	0.2525		Middle Triassic	Anisian
Diedrich 2015 Table 1	no ID 1	Isochirotherium	0.355	0.12	0.01	0.2475	1.7	Middle Triassic	Anisian
Diedrich 2015 Table 1	no ID 1	Isochirotherium	0.36	0.11	0.01	0.245		Middle Triassic	Anisian
Diedrich 2015 Table 1	no ID 1	Isochirotherium	0.335	0.12	0.005	0.2325		Middle Triassic	Anisian
Diedrich 2015 Table 1	no ID 1	Isochirotherium	0.34	0.1	0.01	0.0617		Middle Triassic	Anisian
Petti 2009 Table 1	BsZ-A	Brachychirotherium	0.31					Late Triassic	Carnian
Petti 2009 Table 1	BsZ-A	Brachychirotherium	0.3321				1.45	Late Triassic	Carnian
Petti 2009 Table 1	BsZ-A	Brachychirotherium	0.2785	0.0786	0.0285	0.20705	1.43	Late Triassic	Carnian
Petti 2009 Table 1	BsZ-A	Brachychirotherium	0.3178	0.1143	0.0321	0.24815	1.45	Late Triassic	Carnian
Petti 2009 Table 1	BsZ-A	Brachychirotherium	0.3393	0.0786	0.0214	0.23035	1.53	Late Triassic	Carnian
Petti 2009 Table 1	BsZ-A	Brachychirotherium	0.3392	0.0857	0.0428	0.25525	1.52	Late Triassic	Carnian
Petti 2009 Table 1	BsZ-A	Brachychirotherium	0.3357	0.1	0.0107	0.22855	1.51	Late Triassic	Carnian
Petti 2009 Table 1	BsZ-A	Brachychirotherium	0.3142	0.0893	0.0714	0.27315	1.52	Late Triassic	Carnian
Petti 2009 Table 1	BsZ-A	Brachychirotherium	0.3214	0.0821	0.0286	0.23035	1.53	Late Triassic	Carnian
Petti 2009 Table 1	BsZ-A	Brachychirotherium	0.275	0.1	0.0964	0.2839		Late Triassic	Carnian
Petti 2009 Table 1	BsZ-D	Brachychirotherium	0.24	0.125	0.046	0.2285	1.41	Late Triassic	Carnian
Petti 2009 Table 1	BsZ-D	Brachychirotherium	0.237	0.1	0.046	0.2145		Late Triassic	Carnian
Petti 2009 Table 1	BsZ-D	Brachychirotherium	0.237	0.125	0.0307	0.2117		Late Triassic	Carnian
Apesteguía 2020 Fig 1A	R1	Brachychirotherium		0.197942		0.57234		Late Triassic
Apesteguía 2020 Fig 1A	R1	Brachychirotherium	0.39716				1.288	Late Triassic
Apesteguía 2020 Fig 1A	R1	Brachychirotherium	0.408806	0.196352		0.554763		Late Triassic
Apesteguía 2020 Fig 1A	R1	Brachychirotherium	0.359494					Late Triassic
Apesteguía 2020 Fig 5B	R2-t1	Brachychirotherium	0.287503	0.128098				Late Triassic
Apesteguía 2020 Fig 5B	R2-t1	Brachychirotherium	0.292099	0.0981275				Late Triassic
Apesteguía 2020 Fig 5B	R2-t1	Brachychirotherium	0.26494	0.103175		0.220352	1.14496	Late Triassic
Apesteguía 2020 Fig 5B	R2-t1	Brachychirotherium	0.337605				1.24956	Late Triassic
Apesteguía 2020 Fig 5B	R2-t1	Brachychirotherium	0.324672	0.108167		0.276457	1.30905	Late Triassic
Apesteguía 2020 Fig 5B	R2-t1	Brachychirotherium	0.350271	0.126574		0.317416		Late Triassic
Apesteguía 2020 Fig 5B	R2-t1	Brachychirotherium	0.275056	0.0821523		0.237359		Late Triassic
Apesteguía 2020 Fig 5B	R2-t5	Brachychirotherium	0.205626	0.0710211	0.233185	0.258726	0.943441	Late Triassic
Apesteguía 2020 Fig 5B	R2-t5	Brachychirotherium	0.262086	0.0602993	0.209277	0.2322	0.872056	Late Triassic
Apesteguía 2020 Fig 5B	R2-t5	Brachychirotherium	0.258786				0.867292	Late Triassic
Apesteguía 2020 Fig 5B	R2-t5	Brachychirotherium	0.165315	0.0986154		0.21833	0.969009	Late Triassic
Apesteguía 2020 Fig 5B	R2-t5	Brachychirotherium	0.266528	0.121116		0.284993	0.945522	Late Triassic
Apesteguía 2020 Fig 5B	R2-t5	Brachychirotherium	0.223573	0.0897385		0.204099	0.879889	Late Triassic
Apesteguía 2020 Fig 5B	R2-t5	Brachychirotherium	0.248871	0.0483011		0.243931	0.900637	Late Triassic
Apesteguía 2020 Fig 5B	R2-t5	Brachychirotherium	0.24965	0.0718053		0.265859	0.875427	Late Triassic
Apesteguía 2020 Fig 5B	R2-t5	Brachychirotherium	0.223618	0.0821523		0.252363		Late Triassic
Apesteguía 2020 Fig 5B	R2-t5	Brachychirotherium	0.260647	0.060208		0.260099		Late Triassic
Apesteguía 2020 Fig 5B	R2-t5	Brachychirotherium	0.243183					Late Triassic
Apesteguía 2020 Fig 5B	R2-t9	Brachychirotherium	0.311756	0.152591		0.272212	1.24829	Late Triassic
Apesteguía 2020 Fig 5B	R2-t9	Brachychirotherium	0.379779	0.0839345		0.383266	1.32479	Late Triassic
Apesteguía 2020 Fig 5B	R2-t9	Brachychirotherium	0.324039				1.24829	Late Triassic
Apesteguía 2020 Fig 5B	R2-t9	Brachychirotherium	0.223759				1.32479	Late Triassic
Apesteguía 2020 Fig 5B	R2-t9	Brachychirotherium	0.390448					Late Triassic
Avanzini 2009 Fig 3	no ID 2	Chirotherium	0.203158	0.108559		0.176669	1.09128	Early/Middle Triassic
Avanzini 2009 Fig 3	no ID 2	Chirotherium	0.21272					Early/Middle Triassic
Avanzini 2009 Fig 3	no ID 2	Chirotherium	0.157003					Early/Middle Triassic
Clark 2009 Fig 6c and Table 1	SLID_1	Isochirotherium	0.32					Early/Middle Triassic	"Scythian"-to-Anisian
Clark 2009 Fig 6c and Table 2	SLID_1	Isochirotherium	0.25					Early/Middle Triassic	"Scythian"-to-Anisian
Clark 2009 Fig 6c and Table 3	SLID_1	Isochirotherium	0.3				1.05	Early/Middle Triassic	"Scythian"-to-Anisian
Clark 2009 Fig 6c and Table 4	SLID_1	Isochirotherium	0.3				1.17	Early/Middle Triassic	"Scythian"-to-Anisian
Clark 2009 Fig 6c and Table 5	SLID_1	Isochirotherium	0.3				1.2	Early/Middle Triassic	"Scythian"-to-Anisian
Clark 2009 Fig 6c and Table 6	SLID_1	Isochirotherium	0.28	0.10002		0.276632	1.27	Early/Middle Triassic	"Scythian"-to-Anisian
Clark 2009 Fig 6c and Table 7	SLID_1	Isochirotherium	0.28				1.3	Early/Middle Triassic	"Scythian"-to-Anisian
Clark 2009 Fig 6c and Table 8	SLID_1	Isochirotherium	0.25				1.16	Early/Middle Triassic	"Scythian"-to-Anisian
Clark 2009 Fig 6c and Table 9	SLID_1	Isochirotherium	0.21				1.18	Early/Middle Triassic	"Scythian"-to-Anisian
Clark 2009 Fig 6c and Table 10	SLID_1	Isochirotherium	0.31				1.23	Early/Middle Triassic	"Scythian"-to-Anisian
Clark 2009 Fig 6c and Table 11	SLID_1	Isochirotherium	0.32				1.23	Early/Middle Triassic	"Scythian"-to-Anisian
Clark 2009 Fig 6c and Table 12	SLID_1	Isochirotherium	0.33				1.23	Early/Middle Triassic	"Scythian"-to-Anisian
Clark 2009 Fig 6c and Table 13	SLID_1	Isochirotherium	0.3				1.2	Early/Middle Triassic	"Scythian"-to-Anisian
Clark 2009 Fig 6c and Table 14	SLID_1	Isochirotherium	0.3					Early/Middle Triassic	"Scythian"-to-Anisian
Clark 2009 Fig 7b and Clark 2002 Table1	BWF_5	Isochirotherium	0.3					Early/Middle Triassic	"Scythian"-to-Anisian
Clark 2009 Fig 7b and Clark 2002 Table2	BWF_5	Isochirotherium					1.04	Early/Middle Triassic	"Scythian"-to-Anisian
Clark 2009 Fig 7b and Clark 2002 Table3	BWF_5	Isochirotherium	0.27				1.054	Early/Middle Triassic	"Scythian"-to-Anisian
Clark 2009 Fig 7b and Clark 2002 Table4	BWF_5	Isochirotherium	0.25				1.03	Early/Middle Triassic	"Scythian"-to-Anisian
Clark 2009 Fig 7b and Clark 2002 Table5	BWF_5	Isochirotherium	0.28	0.0830963		0.505578	1.184	Early/Middle Triassic	"Scythian"-to-Anisian
Clark 2009 Fig 7b and Clark 2002 Table6	BWF_5	Isochirotherium	0.29					Early/Middle Triassic	"Scythian"-to-Anisian
Klein 2006 Fig 7	NMMNH P-48756	Brachychirotherium	0.154729	0.031257		0.103306	0.980247	Late Triassic	Norian
Klein 2006 Fig 7	NMMNH P-48756	Brachychirotherium	0.137481	0.0472969		0.0811092		Late Triassic	Norian
Klein 2006 Fig 7	NMMNH P-48756	Brachychirotherium	0.152161	0.0417852		0.09406		Late Triassic	Norian
Hminna 2019 Fig 4b	CDUE 802–808	Brachychirotherium		0.0611882			1.22159	Late Triassic	Carnian
Hminna 2019 Fig 4b	CDUE 802–808	Brachychirotherium	0.12912	0.0557315		0.139737	1.23031	Late Triassic	Carnian
Hminna 2019 Fig 4b	CDUE 802–808	Brachychirotherium	0.125016			0.129917	1.164	Late Triassic	Carnian
Hminna 2019 Fig 4b	CDUE 802–808	Brachychirotherium	0.116499	0.049		0.126685		Late Triassic	Carnian
Hminna 2019 Fig 4b	CDUE 802–808	Brachychirotherium		0.0490102			1.14726	Late Triassic	Carnian
Hminna 2019 Fig 4b	CDUE 802–808	Brachychirotherium						Late Triassic	Carnian
Hminna 2019 Fig 4b	CDUE 802–808	Brachychirotherium	0.116245	0.0480416		0.115015		Late Triassic	Carnian
